# Supplementary material for: Effect of Lentinula edodes on Morphological and Biochemical Blood Parameters of Horses
Source: Animals (Basel). 2022 Apr 25;12(9):1106. doi: 10.3390/ani12091106 (PMC9100334; doi:10.3390/ani12091106)
Supplement: Supplementary file 1 [file animals-12-01106-s001.zip]

Archive with 1 entries (1 files):
- animals-1657727-supplementary.pdf
